# Supplementary material for: On-Chip Electromembrane Surrounded Solid Phase Microextraction for Determination of Tricyclic Antidepressants from Biological Fluids Using Poly(3,4-ethylenedioxythiophene)—Graphene Oxide Nanocomposite as a Fiber Coating
Source: Biosensors (Basel). 2023 Jan 14;13(1):139. doi: 10.3390/bios13010139 (PMC9856149; doi:10.3390/bios13010139)
Supplement: Supplementary file 1 [file biosensors-13-00139-s001.zip]

Archive with 1 entries (1 files):
- biosensors-2078229-supplementary.pdf
